# Supplementary material for: Use of the Thyromental Height Test for Prediction of Difficult Laryngoscopy: A Systematic Review and Meta-Analysis
Source: J Clin Med. 2022 Aug 21;11(16):4906. doi: 10.3390/jcm11164906 (PMC9409656; doi:10.3390/jcm11164906)
Supplement: Supplementary file 1 [file jcm-11-04906-s001.zip]

Archive with 3 entries (3 files):
- Supplement Figures S1-S6.pdf
- Supplement Table S1 PubMed search strategy.pdf
- Supplement Table S2 Stata code used for meta-analysis.pdf
